# Supplementary material for: Association between vertebral cross-sectional area and lumbar lordosis angle in adolescents
Source: PLoS One. 2017 Feb 28;12(2):e0172844. doi: 10.1371/journal.pone.0172844 (PMC5330489; doi:10.1371/journal.pone.0172844)
Supplement: S1 Table — (XLSX) [file pone.0172844.s001.xlsx]

## Sheet: All_Data
	Sex	Age (yr)	Height (cm)	Height (%)	Weight (kg)	Weight (%)	BMI (kg/m2)	Vert. height (cm)	Thoracic Vert. CSA (cm2)	Lumbar Vert. CSA (cm2)	Lumbar lordosis (°)
LLF1	F	10	151	98.8	40	88.3	17.543	1.83593	7.14233	9.7266	18.617
LLF2	F	10.02	140.5	73.1	37.5	79.2	18.7292	1.74297	6.453	8.9466	13.601
LLF3	F	10.05	132	23.4	24	4.7	13.7741	1.62887	5.15033	7.3862	27.784
LLF4	F	11.2936	141	24.7	31.5	14.1	15.297	1.9961	5.26367	7.9276	24.237
LLF5	F	11.3621	142.5	29.2	28.5	4.2	14.0351	1.78793	5.582	7.6328	28.271
LLF6	F	11.4168	147	50.3	41.5	61.4	19.205	1.90697	5.123	7.7282	28.23
LLF7	F	13.744	156	28.4	42	20.7	17.2584	2.1664	5.492	7.1932	35.262
LLF8	F	13.5633	147	3.3	30.9	0.2	14.3	1.93057	5.64267	7.31	41.457
LLF9	F	13.4538	157.3	40.4	43.9	33.5	17.7422	2.4268	5.46333	7.5222	43.42
LLF10	F	9.55236	134.5	42.6	32	55.9	17.689	1.74857	5.261	7.5844	28.994
LLF11	F	9.47844	132	30.1	23.3	4.7	13.372	1.71497	4.86	6.4218	32.357
LLF12	F	11.0856	143	41.8	34.8	34.9	17.018	1.99923	4.976	7.1094	39.357
LLF13	F	9.76044	142	78.4	38.4	81.1	19.044	1.7984	5.593	7.9286	34.674
LLF14	F	9.2731	137.8	70.7	35.6	79.9	18.7	1.75387	6.54	7.9802	23.924
LLF15	F	10.0233	141	66.5	39.3	79.7	19.768	1.89747	5.128	8.3096	21.731
LLF16	F	10.0014	145	84.7	39.6	80.9	18.835	1.98057	6.35933	8.3644	29.529
LLF17	F	9.03765	138.2	78.8	27.4	36.6	14.346	1.80247	5.43733	7.5978	23.851
LLF18	F	11.7043	150.8	59.3	41.3	54.5	18.2	2.01833	7.029	8.2304	25.538
LLF19	F	10.6146	153.3	94.9	50.4	93.6	21.446	2.01137	6.384	7.833	26.477
LLF20	F	10.5161	142	56.2	37.8	64.1	18.746	1.88553	6.07067	7.272	20.987
LLF21	F	10.6201	144.7	67.2	28.6	11.7	13.659	1.92553	6.627	8.3792	19.985
LLF22	F	10.1766	143	72.2	44.5	89.7	21.761	1.88927	6.74333	8.2662	26.799
LLF23	F	10.5927	143.5	61.9	35.2	48.7	17.094	1.90137	6.627	8.1068	17.57
LLF24	F	10.7105	148.5	81.3	30	16.6	13.604	1.89677	6.39	8.2856	11.437
LLF25	F	10.935	149	77.3	39.3	61.8	17.702	2.11807	6.43033	8.7046	32.298
LLF26	F	11.5975	157	88.1	48.2	80.7	19.555	2.123	6.841	8.0402	33.344
LLF27	F	11.5975	151	64.4	41.9	59.4	18.376	2.12947	6.03667	7.828	37.259
LLF28	F	11.2964	141	24.6	30.6	10.6	15.392	1.91477	6.04333	8.3832	21.415
LLF29	F	10.1766	133	18.7	34.84	57	19.7	1.67843	5.21667	7.0114	27.073
LLF30	F	11.8412	151.4	57.2	58.8	93.9	25.652	2.1815	6.14233	7.6932	43.361
LLF31	F	10.204	146.5	85.6	54.2	97.6	25.25	2.1181	6.821	9.581	26.018
LLF32	F	9.60164	136.9	55.8	30	41.2	16.01	1.7231	5.67733	7.18	19.486
LLF33	F	11.2088	130.5	2	24	0.2	14.093	1.76053	5.10467	7.265	26.871
LLF34	F	10.319	144.4	74.8	45.6	90.1	21.869	1.97203	4.99033	8.2564	37.604
LLF35	F	9.14716	136	64.4	33.7	74.6	18.22	1.85707	4.86667	7.1056	18.863
LLF36	F	10.0698	145.8	86	47	93.7	22.11	1.94283	4.91467	7.8414	27.01
LLF37	F	10.7652	155.4	96.2	42	75.8	17.392	2.0963	5.31167	7.6734	28.403
LLF38	F	9.70294	167	99.9	50.3	97.5	18.036	2.17953	5.39767	7.2932	24.267
LLF39	F	12.6571	153.7	40.4	48.7	67	20.615	2.26383	6.74367	9.6642	16.006
LLF40	F	13.0842	160	64	45	44.8	17.578	2.31587	6.172	8.6472	39.967
LLM1	M	9.76591	146	90.3	23	1.8	10.79	1.83083	5.61567	9.09062	23
LLM2	M	10.9158	139	27.8	56.6	97.4	29.2945	1.78125	6.60333	9.68612	20
LLM3	M	10.694	133	9.2	33.8	45	19.1079	1.64958	4.989	7.70112	25
LLM4	M	10.5489	135	17.6	27.3	8.9	14.9794	1.63583	5.34133	7.49837	26
LLM5	M	13.946	185.5	99.4	64	83.5	18.5991	2.43042	8.72433	13.2346	16
LLM6	M	12.7748	160	76.6	45	52.9	17.5781	2.14208	6.38833	9.75812	26
LLM7	M	9.55236	139.89	70.8	41.1	92.7	21.0024	1.73333	6.07933	8.73537	24
LLM8	M	13.2649	165	80.7	43	32.1	15.7943	2.22042	6.014	9.45162	25
LLM9	M	11.2361	152	84.4	36.3	46.6	15.7116	1.92667	6.15	9.49587	17
LLM10	M	12.0164	164.7	97.9	71.6	98.9	26.3953	2.205	7.589	10.9201	27
LLM11	M	13.1882	158	52.5	48	56.1	19.2277	2.30042	7.50267	10.3016	10
LLM12	M	11.1376	148.5	72.7	42.6	77.5	19.3178	1.99083	6.544	9.14587	33
LLM13	M	10.4394	152.5	95.5	61.3	99.1	26.3585	2.00708	7.899	11.8021	23
LLM14	M	11.8412	152.5	72.5	38.6	44.4	16.5977	1.91875	6.484	9.09787	24
LLM15	M	12.5366	143	10.2	32.9	6.4	16.0888	1.75167	6.565	9.31637	31
LLM16	M	9.83436	138.5	54.4	34.3	68.7	17.8811	1.805	6.11833	9.50337	32
LLM17	M	13.2676	150.1	15.6	34.3	3.6	15.2241	1.77042	5.98067	8.59862	20
LLM18	M	13.2923	135.5	0.2	38.4	13.1	20.9147	1.75792	4.49667	6.90962	37
LLM19	M	12.3669	160.5	88.1	55	88.6	21.3507	2.14417	7.00767	9.61262	19
LLM20	M	11.4305	155	89.7	42.6	72.2	17.7315	1.89292	7.90433	10.4284	22
LLM21	M	10.7707	149.3	83.9	35.5	53.5	15.9261	1.88125	6.38067	8.40437	24
LLM22	M	10.7351	139.7	35.9	30.9	25.1	15.8331	1.70833	5.99267	7.99437	25
LLM23	M	9.62628	130	14.4	25	9.2	14.7929	1.6875	6.424	8.31837	16
LLM24	M	11.9151	151.7	66.7	46.58	76.6	20.2408	2.13083	5.867	9.28012	25
LLM25	M	9.62628	138	57.8	33.6	69.5	17.6434	1.6425	5.192	7.17462	31
LLM26	M	11.1075	137	15.6	50.8	93.2	27.0659	2.04875	6.84333	9.97462	23
LLM27	M	10.9925	145	58.7	39.5	68.7	18.7872	1.76708	5.50133	8.54487	26
LLM28	M	10.4175	142	58	35.8	63.7	17.7544	1.88	5.32767	7.91912	21
LLM29	M	10.4011	146	78.8	54.2	97.8	25.4269	1.81458	6.59933	8.80962	22
LLM30	M	11.2964	153	86.5	57.9	96.9	24.7341	2.065	6.68833	8.83987	17
LLM31	M	10.4559	144	68	30.1	25.9	14.5158	1.85292	6.42667	8.75412	25
LLM32	M	12.8816	162.56	82.8	45	50.3	17.0288	1.95	5.67	8.29262	32
LLM33	M	9.0705	140	83.6	23	5.9	11.7347	1.78542	6.53467	9.55137	25
LLM34	M	11.4497	144	39.9	50.6	90.5	24.402	1.88958	5.95433	8.24012	25
LLM35	M	13.3196	165	79.2	55	76.9	20.202	2.02042	8.89267	12.7854	9
LLM36	M	12.3614	148.5	35.3	40.4	40.9	18.3201	1.89792	6.812	9.84012	25
LLM37	M	13.94	163	45.2	52	53.6	19.5717	2.4425	6.53967	9.28312	30
LLM38	M	13.3443	159	51.4	73	97.2	28.8754	2.09417	8.67733	13.3584	17
LLM39	M	11.6906	146	43.6	41.3	61.4	19.3751	2.02042	7.388	10.4511	18
LLM40	M	10.768	149.6	85	62.1	98.9	27.7478	1.95292	6.51967	8.96262	33
